# Supplementary material for: Expression of paralogous SEP-, FUL-, AG- and STK-like MADS-box genes in wild-type and peloric Phalaenopsis flowers
Source: Front Plant Sci. 2014 Mar 12;5:76. doi: 10.3389/fpls.2014.00076 (PMC3950491; doi:10.3389/fpls.2014.00076)
Supplement: Supplementary Figure S1 — Sequences of qPCR amplicons. Amino acid translation of the sequences used for qPCR primer design and the corresponding sequences of the products amplified with such primers. Due to sequencing the amplicon size is not identical to the one given in Supplementary Table II. [file DataSheet1.ZIP › 75310_Mondragón_Palomino_Table_1.XLSX]

## Sheet: Tabelle1
Supplementary Table II. List of sequences employed in alignment and phylogenetic analysis.
Phylogeny	Name	Genus	Species	Accession
FUL-like	AlFL	Allium	sp.	AY306138.1
FUL-like	AoFL1	Alpinia	oblongifolia	EF521814.1
FUL-like	AlsSQa	Alstroemeria	ligtu	AB618669.1
FUL-like	AlsSQb	Alstroemeria	ligtu	AB618670.1
FUL-like	KCAP1a	Crocus	sativus	AY337928.1
FUL-like	KCAP1b	Crocus	sativus	AY337929.1
FUL-like	KCAP1c	Crocus	sativus	AY337930.1
FUL-like	JQ031272.1	Cymbidium	faberi	JQ031272.1		1
FUL-like	DOMADS2	Dendrobium	grex"MadameThong-In"	AF198175.1		2
FUL-like	DNMADS1	Dendrobium	nobile	EF535598.1		3
FUL-like	DthyrFL2	Dendrobium	thyrsiflorum	AY927237.1		4
FUL-like	DthyrFL1	Dendrobium	thyrsiflorum	AY927236.1		5
FUL-like	DthyrFL3	Dendrobium	thyrsiflorum	AY927238.1		6
FUL-like	MADS2	Doritaenopsis	hyb.	JQ065098.1		7
FUL-like	EgSQUA1	Elaeis	guineensis	AF411840.1
FUL-like	DQ333324	Elaeis	guineensis	DQ333324.1
FUL-like	Contig36	Gongora	galeata	KF914211		8
FUL-like	LlMADS7	Lilium	longiflorum	HQ149333.1
FUL-like	LlMADS6	Lilium	longiflorum	HQ149332.1
FUL-like	LlMADS5	Lilium	longiflorum	HQ149331.1
FUL-like	JN704304	Narcissus	tazetta	JN704304.1
FUL-like	OMADS10	Oncidium	"Gower-Ramsey"	HM140846.1		9
FUL-like	OsMADS15	Oryza	sativa	AF058698.1
FUL-like	OsMADS14	Oryza	sativa	AF058697.1
FUL-like	OsMADS18	Oryza	sativa	NM_001066760.1
FUL-like	ORAP11	Phalaenopsis	amabilis	DQ104328.1		10
FUL-like	ORAP13	Phalaenopsis	amabilis	DQ104327.1		11
FUL-like	MADS1	Sedirea	japonica	JQ776636.1		12
FUL-like	TvFL1	Tradescantia	virginiana	AY306190.1
FUL-like	TGSQB	Tulipa	gesneriana	AB472011.1
FUL-like	ZmZAP1	Zea	mays	NM_001111863.1
FUL-like	ZmMADS3	Zea	mays	NM_001111457.1
FUL-like	ZmM4	Zea	mays	NM_001111681.1
FUL-like	ZmM15	Zea	mays	AJ430632.1
FUL-like	ZmM28	Zea	mays	AJ430695.1
AG-/STK-like	ApMADS2	Agapanthus	praecox	AB079260.1
AG-/STK-like	AtqMADS4	Agave	tequilana	JF699273.1
AG-/STK-like	AG	Allium	cepa	JX974431.1
AG-/STK-like	MADS6	Alpinia	hainanensis	AY621155.1
AG-/STK-like	AVAG2	Asparagus	virgatus	AB175825.1
AG-/STK-like	AVAG1	Asparagus	virgatus	AB125347.1
AG-/STK-like	JQ180191.1	Canna	indica	JQ180191.1
AG-/STK-like	CsAG1a	Crocus	sativus	AY555579.1
AG-/STK-like	JN613150.1	Cymbidium	ensifolium	JN613150.1		13
AG-/STK-like	CeMADS1	Cymbidium	ensifolium	GU123626.1		14
AG-/STK-like	CeMADS2	Cymbidium	ensifolium	GU123627.1		15
AG-/STK-like	EF535599.1	Dendrobium	nobile	EF535599.1		16
AG-/STK-like	DcOAG2	Dendrobium	crumenatum	DQ119841.1		17
AG-/STK-like	DcOAG1	Dendrobium	crumenatum	DQ119840.1		18
AG-/STK-like	DMAG1	Dendrobium	moniliforme	EU056329.1		19
AG-/STK-like	DthyrAG2	Dendrobium	thyrsiflorum	DQ017703.1		20
AG-/STK-like	DthyrAG1	Dendrobium	thyrsiflorum	DQ017702.1		21
AG-/STK-like	EgAG1	Elaeis	guineensis	AY739698.1
AG-/STK-like	EgAG2	Elaeis	guineensis	AY739699.1
AG-/STK-like	Contig21	Gongora	galeata	KF914206		22
AG-/STK-like	Contig28	Gongora	galeata	KF914207		23
AG-/STK-like	EU429307.1	Hosta	plantaginea	EU429307.1
AG-/STK-like	HoMADS1	Hyacinthus	orientalis	AF194335.2
AG-/STK-like	HAG1	Hyacinthus	orientalis	AF099937.2
AG-/STK-like	Contig9A3	Hypoxis	villosa	KF914205
AG-/STK-like	Contig2A	Hypoxis	villosa	KF914210
AG-/STK-like	LsSTK	Lacandonia	schismatica	GQ214164.1
AG-/STK-like	LaphAG1	Lilium	hyb.	AB359183.1
AG-/STK-like	LMADS2	Lilium	longiflorum	AY522502.1
AG-/STK-like	AG1	Lilium	formosanum	HQ234917
AG-/STK-like	LLAG	Lilium	hyb."Siberia"	HM030993.1
AG-/STK-like	LMADS1	Lilium	longiflorum	AY500376.1
AG-/STK-like	LFMADS1	Lilium	longiflorum	AY829227.1
AG-/STK-like	MADS5	Musa	acuminata	EU869310.1
AG-/STK-like	EF421828.1	Narcissus	tazetta	EF421828.1
AG-/STK-like	JL909795.1	Oncidium	"Gower-Ramsey"	JL909795.1		24
AG-/STK-like	AG	Orchis	italica	JX205496.1		25
AG-/STK-like	STK	Orchis	italica	JX205497.1		26
AG-/STK-like	OsMADS21	Oryza	sativa	AY177693.1
AG-/STK-like	OsMADS13	Oryza	sativa	AF151693.1
AG-/STK-like	OsMADS58	Oryza	sativa	FJ750942.1
AG-/STK-like	OsMADS3	Oryza	sativa	L37528.1
AG-/STK-like	JI641943.1	Phalaenopsis	aphrodite	JI641943.1		27
AG-/STK-like	PeMADS1	Phalaenopsis	equestris	AF234617.1		28
AG-/STK-like	PhalAG2	Phalaenopsis	hyb.	AB232953.1		29
AG-/STK-like	PeMADS7	Phalaenopsis	equestris	JN983500.1		30
AG-/STK-like	PhalAG1	Phalaenopsis	hyb.	AB232952		31
AG-/STK-like	Contig2A1	Phragmipedium	longifolium	KF914208		32
AG-/STK-like	Contig14C	Vanilla	planifolia	KF914209		33
AG-/STK-like	ZAG2	Zea	mays	NM_001111908.1
AG-/STK-like	ZmM1	Zea	mays	NM_001111909.1
AG-/STK-like	ZmM25	Zea	mays	AJ430639.1
AG-/STK-like	ZAG1	Zea	mays	NM_001111851.1
AG-/STK-like	ZmM2	Zea	mays	NM_001112476.1
AG-/STK-like	Zmm23	Zea	mays	GRMZM2G471089	a)
SEP-like	ACamAGL2	Acorus	americanus	AY850184.1
SEP-like	AtqMADS1	Agave	tequilana	JF699275.1
SEP-like	AtqMADS2	Agave	tequilana	JF699274.1
SEP-like	AlsSEPa	Alstroemeria	ligtu	AB694892.1
SEP-like	AlsSEPb	Alstroemeria	ligtu	AB694893.1
SEP-like	AlsSEPd	Alstroemeria	ligtu	AB694895.1
SEP-like	om1	Aranda	deborah	X69107.1		34
SEP-like	MADS2	Asparagus	officinalis	DQ344503.1
SEP-like	pAOM1	Asparagus	officinalis	AY382400.1
SEP-like	CraOM1	Cleisostoma	racemiferum	AY056827.1		35
SEP-like	SEP3a	Crocus	sativus	EU424137.1
SEP-like	SEP3b	Crocus	sativus	EU424138.1
SEP-like	SEP3c	Crocus	sativus	EU424139.1
SEP-like	SEP3d	Crocus	sativus	EU424140.1
SEP-like	JQ326258.1	Cymbidium	ensifolium	JQ326258.1		36
SEP-like	DcOSEP1	Dendrobium	crumenatum	DQ119842.1		37
SEP-like	DOMADS1	Dendrobium	grex"MadameThong-In"	AF198174.1		38
SEP-like	DOMADS3	Dendrobium	grex"MadameThong-In"	AF198176.1		39
SEP-like	DnSEP3like	Dendrobium	nobile	HQ388352.1		40
SEP-like	EgAGL2-1	Elaeis	guineensis	AF411843.1
SEP-like	mads8	Elaeis	guineensis	AJ581461.1
SEP-like	EgAGL2-2	Elaeis	guineensis	AF411844.1
SEP-like	EgAGL2-3	Elaeis	guineensis	AF411845.1
SEP-like	EgAGL2-4	Elaeis	guineensis	AF411846.1
SEP-like	Contig17	Gongora	galeata	KF914200		41
SEP-like	Contig35	Gongora	galeata	KF914201		42
SEP-like	Contig3S3	Hypoxis	villosa	KF914203
SEP-like	Contig1S	Hypoxis	villosa	KF914204
SEP-like	LlTFMADS9	Lycoris	longituba	GQ166037.1
SEP-like	LlTFMADS15	Lycoris	longituba	GQ166148.1
SEP-like	MaMADS2	Musa	acuminata	EU869306.1
SEP-like	MaMADS4	Musa	acuminata	EU869309.1
SEP-like	OMADS6	Oncidium	"Gower-Ramsey"	HM140844.1		43
SEP-like	OMADS11	Oncidium	"Gower-Ramsey"	HM140847.1		44
SEP-like	OsMADS7	Oryza	sativa	U78891.2
SEP-like	OsMADS34	Oryza	sativa	BT017740.1
SEP-like	OsMADS1	Oryza	sativa	AY895163.1
SEP-like	OsMADS5	Oryza	sativa	NM_001063426.1
SEP-like	CSingletons22009	Phalaenopsis	equestris	C Singletons 22009	b)	45
SEP-like	FEVCPM027G06PDNRF	Phalaenopsis	equestris	FEVCPM027 G06 PDNRF	b)	46
SEP-like	Singletons20237	Phalaenopsis	equestris	Singletons 20237	b)	47
SEP-like	Contig6C	Vanilla	planifolia	KF914202		48
SEP-like	ZmM6	Zea	mays	NM_001111683.1
SEP-like	ZmM27	Zea	mays	NM_001112055.1
SEP-like	ZmM7	Zea	mays	Y09302.1
SEP-like	ZmM31	Zea	mays	NM_001111680.1
SEP-like	ZmM24	Zea	mays	NM_001111679.1
SEP-like	ZmM14	Zea	mays	BT017740.1
SEP-like	ZmM8	Zea	mays	Y09303.1
SEP-like	ZmM3	Zea	mays	Y09301.1
outgroup AG/STK-like	GBM5	Ginkgo	biloba	AY114304.1
outgroup AG/STK-like	AF492455.1	Cycas	edentata	AF492455.1
outgroup AG/STK-like	dal2	Picea	abies	X79280.1
outgroup AG/STK-like	GGM3	Gnetum	gnemon	AJ132209.1
Definition major SEP-like clades	AGL9.2	Persea	americana	AY850186.1
Definition major SEP-like clades	AGL9.1	Persea	americana	AY850185.1
Definition major SEP-like clades	AGL9	Liriodendron	tulipifera	AY850182.1
Definition major SEP-like clades	MpMADS13	Magnolia	praecocissima	AB050655.1
Definition major SEP-like clades	AGL9	Magnolia	grandiflora	AY821782.1
outgroup SEP-like	AGL2	Amborella	trichopoda	AY850179.1
outgroup SEP-like	HcSEP2	Houttuynia	cordata	AB089158.1
outgroup SEP-like	HcSEP3	Houttuynia	cordata	AB089159.1
outgroup SEP-like	LeAP1	Lycopersicon	esculentum	AY306154.1
outgroup SEP-like	FBP29	Petunia x hybrida		AF335245.1
outgroup SEP-like	FBP26	Petunia x hybrida		AF176783.1
outgroup SEP-like	MADS600	Asarum	caudigerum	AJ419956.2
outgroup SEP-like	HcAP1	Houttuynia	cordata	AB089153.1
outgroup FUL-like	AsalFL3	Aristolochia	salvadorensis	KF500111.1
outgroup FUL-like	AsalFL2	Aristolochia	salvadorensis	KF500110.1
outgroup FUL-like	AsalFL4	Aristolochia	salvadorensis	KF500109.1
outgroup FUL-like	AsalFL1	Aristolochia	salvadorensis	KF500108.1
outgroup FUL-like	AfimFL1	Aristolochia	fimbriata	KF500113.1
outgroup FUL-like	AtriFL1	Aristolochia	trilobata	KF500112.1
outgroup FUL-like	AtriFL2	Aristolochia	trilobata	KF500106.1
outgroup FUL-like	AcauFL1	Asarum	caudatum	KF500105.1
outgroup FUL-like	AeurFL3	Asarum	europaeum	KF500107.1
outgroup FUL-like	AeurFL1	Asarum	europaeum	KF500104.1
outgroup FUL-like	ShenFL1	Saruma	henryi	KF500102.1
outgroup FUL-like	MpMADS15	Magnolia	praecocissima	AB050657.1
outgroup FUL-like	MagrAP1	Magnolia	grandiflora	AY821777.1
outgroup FUL-like	MfFL	Michelia	figo	AY306159.1
Databases employed: Unless otherwise noted all the sequences here listed were downloaded from NCBI's nucleotide database www.ncbi.nlm.nih.gov/nuccore
a) Maize database http://www.maizegdb.org
b) Orchid Database http://140.116.25.218/EST/home.aspx
