# Supplementary material for: Expression of paralogous SEP-, FUL-, AG- and STK-like MADS-box genes in wild-type and peloric Phalaenopsis flowers
Source: Front Plant Sci. 2014 Mar 12;5:76. doi: 10.3389/fpls.2014.00076 (PMC3950491; doi:10.3389/fpls.2014.00076)
Supplement: Supplementary Figure S1 — Sequences of qPCR amplicons. Amino acid translation of the sequences used for qPCR primer design and the corresponding sequences of the products amplified with such primers. Due to sequencing the amplicon size is not identical to the one given in Supplementary Table II. [file DataSheet1.ZIP › 75310_Mondragón_Palomino_Table_2.XLSX]

## Sheet: Tabelle1
Supplementary Table II. List of sequences employed in alignment and phylogenetic analysis.
Class	Name	Genus	Species	Accession
A	AlFL	Allium	sp.	AY306138.1
A	AoFL1	Alpinia	oblongifolia	EF521814.1
A	AlsSQa	Alstroemeria	ligtu	AB618669.1
A	AlsSQb	Alstroemeria	ligtu	AB618670.1
A	KCAP1a	Crocus	sativus	AY337928.1
A	KCAP1b	Crocus	sativus	AY337929.1
A	KCAP1c	Crocus	sativus	AY337930.1
A	JQ031272.1	Cymbidium	faberi	JQ031272.1		1
A	DOMADS2	Dendrobium	grex"MadameThong-In"	AF198175.1		2
A	DNMADS1	Dendrobium	nobile	EF535598.1		3
A	DthyrFL2	Dendrobium	thyrsiflorum	AY927237.1		4
A	DthyrFL1	Dendrobium	thyrsiflorum	AY927236.1		5
A	DthyrFL3	Dendrobium	thyrsiflorum	AY927238.1		6
A	MADS2	Doritaenopsis	hyb.	JQ065098.1		7
A	EgSQUA1	Elaeis	guineensis	AF411840.1
A	DQ333324	Elaeis	guineensis	DQ333324.1
A	Contig36	Gongora	galeata	KF914211		8
A	LlMADS7	Lilium	longiflorum	HQ149333.1
A	LlMADS6	Lilium	longiflorum	HQ149332.1
A	LlMADS5	Lilium	longiflorum	HQ149331.1
A	JN704304	Narcissus	tazetta	JN704304.1
A	OMADS10	Oncidium	"Gower-Ramsey"	HM140846.1		9
A	OsMADS15	Oryza	sativa	AF058698.1
A	OsMADS14	Oryza	sativa	AF058697.1
A	OsMADS18	Oryza	sativa	NM_001066760.1
A	ORAP11	Phalaenopsis	amabilis	DQ104328.1		10
A	ORAP13	Phalaenopsis	amabilis	DQ104327.1		11
A	MADS1	Sedirea	japonica	JQ776636.1		12
A	TvFL1	Tradescantia	virginiana	AY306190.1
A	TGSQB	Tulipa	gesneriana	AB472011.1
A	ZmZAP1	Zea	mays	NM_001111863.1
A	ZmMADS3	Zea	mays	NM_001111457.1
A	ZmM4	Zea	mays	NM_001111681.1
A	ZmM15	Zea	mays	AJ430632.1
A	ZmM28	Zea	mays	AJ430695.1
CD	ApMADS2	Agapanthus	praecox	AB079260.1
CD	AtqMADS4	Agave	tequilana	JF699273.1
CD	AG	Allium	cepa	JX974431.1
CD	MADS6	Alpinia	hainanensis	AY621155.1
CD	AVAG2	Asparagus	virgatus	AB175825.1
CD	AVAG1	Asparagus	virgatus	AB125347.1
CD	JQ180191.1	Canna	indica	JQ180191.1
CD	CsAG1a	Crocus	sativus	AY555579.1
CD	JN613150.1	Cymbidium	ensifolium	JN613150.1		13
CD	CeMADS1	Cymbidium	ensifolium	GU123626.1		14
CD	CeMADS2	Cymbidium	ensifolium	GU123627.1		15
CD	EF535599.1	Dendrobium	nobile	EF535599.1		16
CD	DcOAG2	Dendrobium	crumenatum	DQ119841.1		17
CD	DcOAG1	Dendrobium	crumenatum	DQ119840.1		18
CD	DMAG1	Dendrobium	moniliforme	EU056329.1		19
CD	DthyrAG2	Dendrobium	thyrsiflorum	DQ017703.1		20
CD	DthyrAG1	Dendrobium	thyrsiflorum	DQ017702.1		21
CD	EgAG1	Elaeis	guineensis	AY739698.1
CD	EgAG2	Elaeis	guineensis	AY739699.1
CD	Contig21	Gongora	galeata	KF914206		22
CD	Contig28	Gongora	galeata	KF914207		23
CD	EU429307.1	Hosta	plantaginea	EU429307.1
CD	HoMADS1	Hyacinthus	orientalis	AF194335.2
CD	HAG1	Hyacinthus	orientalis	AF099937.2
CD	Contig9A3	Hypoxis	villosa	KF914205
CD	Contig2A	Hypoxis	villosa	KF914210
CD	LsSTK	Lacandonia	schismatica	GQ214164.1
CD	LaphAG1	Lilium	hyb.	AB359183.1
CD	LMADS2	Lilium	longiflorum	AY522502.1
CD	AG1	Lilium	formosanum	HQ234917
CD	LLAG	Lilium	hyb."Siberia"	HM030993.1
CD	LMADS1	Lilium	longiflorum	AY500376.1
CD	LFMADS1	Lilium	longiflorum	AY829227.1
CD	MADS5	Musa	acuminata	EU869310.1
CD	EF421828.1	Narcissus	tazetta	EF421828.1
CD	JL909795.1	Oncidium	"Gower-Ramsey"	JL909795.1		24
CD	AG	Orchis	italica	JX205496.1		25
CD	STK	Orchis	italica	JX205497.1		26
CD	OsMADS21	Oryza	sativa	AY177693.1
CD	OsMADS13	Oryza	sativa	AF151693.1
CD	OsMADS58	Oryza	sativa	FJ750942.1
CD	OsMADS3	Oryza	sativa	L37528.1
CD	JI641943.1	Phalaenopsis	aphrodite	JI641943.1		27
CD	PeMADS1	Phalaenopsis	equestris	AF234617.1		28
CD	PhalAG2	Phalaenopsis	hyb.	AB232953.1		29
CD	PeMADS7	Phalaenopsis	equestris	JN983500.1		30
CD	PhalAG1	Phalaenopsis	hyb.	AB232952		31
CD	Contig2A1	Phragmipedium	longifolium	KF914208		32
CD	Contig14C	Vanilla	planifolia	KF914209		33
CD	ZAG2	Zea	mays	NM_001111908.1
CD	ZmM1	Zea	mays	NM_001111909.1
CD	ZmM25	Zea	mays	AJ430639.1
CD	ZAG1	Zea	mays	NM_001111851.1
CD	ZmM2	Zea	mays	NM_001112476.1
CD	Zmm23	Zea	mays	GRMZM2G471089	a)
E	ACamAGL2	Acorus	americanus	AY850184.1
E	AtqMADS1	Agave	tequilana	JF699275.1
E	AtqMADS2	Agave	tequilana	JF699274.1
E	AlsSEPa	Alstroemeria	ligtu	AB694892.1
E	AlsSEPb	Alstroemeria	ligtu	AB694893.1
E	AlsSEPd	Alstroemeria	ligtu	AB694895.1
E	om1	Aranda	deborah	X69107.1		34
E	MADS2	Asparagus	officinalis	DQ344503.1
E	pAOM1	Asparagus	officinalis	AY382400.1
E	CraOM1	Cleisostoma	racemiferum	AY056827.1		35
E	SEP3a	Crocus	sativus	EU424137.1
E	SEP3b	Crocus	sativus	EU424138.1
E	SEP3c	Crocus	sativus	EU424139.1
E	SEP3d	Crocus	sativus	EU424140.1
E	JQ326258.1	Cymbidium	ensifolium	JQ326258.1		36
E	DcOSEP1	Dendrobium	crumenatum	DQ119842.1		37
E	DOMADS1	Dendrobium	grex"MadameThong-In"	AF198174.1		38
E	DOMADS3	Dendrobium	grex"MadameThong-In"	AF198176.1		39
E	DnSEP3like	Dendrobium	nobile	HQ388352.1		40
E	EgAGL2-1	Elaeis	guineensis	AF411843.1
E	mads8	Elaeis	guineensis	AJ581461.1
E	EgAGL2-2	Elaeis	guineensis	AF411844.1
E	EgAGL2-3	Elaeis	guineensis	AF411845.1
E	EgAGL2-4	Elaeis	guineensis	AF411846.1
E	Contig17	Gongora	galeata	KF914200		41
E	Contig35	Gongora	galeata	KF914201		42
E	Contig3S3	Hypoxis	villosa	KF914203
E	Contig1S	Hypoxis	villosa	KF914204
E	LlTFMADS9	Lycoris	longituba	GQ166037.1
E	LlTFMADS15	Lycoris	longituba	GQ166148.1
E	MaMADS2	Musa	acuminata	EU869306.1
E	MaMADS4	Musa	acuminata	EU869309.1
E	OMADS6	Oncidium	"Gower-Ramsey"	HM140844.1		43
E	OMADS11	Oncidium	"Gower-Ramsey"	HM140847.1		44
E	OsMADS7	Oryza	sativa	U78891.2
E	OsMADS34	Oryza	sativa	BT017740.1
E	OsMADS1	Oryza	sativa	AY895163.1
E	OsMADS5	Oryza	sativa	NM_001063426.1
E	CSingletons22009	Phalaenopsis	equestris	C Singletons 22009	b)	45
E	FEVCPM027G06PDNRF	Phalaenopsis	equestris	FEVCPM027 G06 PDNRF	b)	46
E	Singletons20237	Phalaenopsis	equestris	Singletons 20237	b)	47
E	Contig6C	Vanilla	planifolia	KF914202		48
E	ZmM6	Zea	mays	NM_001111683.1
E	ZmM27	Zea	mays	NM_001112055.1
E	ZmM7	Zea	mays	Y09302.1
E	ZmM31	Zea	mays	NM_001111680.1
E	ZmM24	Zea	mays	NM_001111679.1
E	ZmM14	Zea	mays	BT017740.1
E	ZmM8	Zea	mays	Y09303.1
E	ZmM3	Zea	mays	Y09301.1
outgroup AG/STK	GBM5	Ginkgo	biloba	AY114304.1
outgroup AG/STK	AF492455.1	Cycas	edentata	AF492455.1
outgroup AG/STK	dal2	Picea	abies	X79280.1
outgroup AG/STK	GGM3	Gnetum	gnemon	AJ132209.1
Definition major SEP clades	AGL9.2	Persea	americana	AY850186.1
Definition major SEP clades	AGL9.1	Persea	americana	AY850185.1
Definition major SEP clades	AGL9	Liriodendron	tulipifera	AY850182.1
Definition major SEP clades	MpMADS13	Magnolia	praecocissima	AB050655.1
Definition major SEP clades	AGL9	Magnolia	grandiflora	AY821782.1
outgroup SEP	AGL2	Amborella	trichopoda	AY850179.1
outgroup SEP	HcSEP2	Houttuynia	cordata	AB089158.1
outgroup SEP	HcSEP3	Houttuynia	cordata	AB089159.1
outgroup SEP	LeAP1	Lycopersicon	esculentum	AY306154.1
outgroup SEP	FBP29	Petunia x hybrida		AF335245.1
outgroup SEP	FBP26	Petunia x hybrida		AF176783.1
outgroup SEP	MADS600	Asarum	caudigerum	AJ419956.2
outgroup SEP	HcAP1	Houttuynia	cordata	AB089153.1
outgroup FUL	AsalFL3	Aristolochia	salvadorensis	KF500111.1
outgroup FUL	AsalFL2	Aristolochia	salvadorensis	KF500110.1
outgroup FUL	AsalFL4	Aristolochia	salvadorensis	KF500109.1
outgroup FUL	AsalFL1	Aristolochia	salvadorensis	KF500108.1
outgroup FUL	AfimFL1	Aristolochia	fimbriata	KF500113.1
outgroup FUL	AtriFL1	Aristolochia	trilobata	KF500112.1
outgroup FUL	AtriFL2	Aristolochia	trilobata	KF500106.1
outgroup FUL	AcauFL1	Asarum	caudatum	KF500105.1
outgroup FUL	AeurFL3	Asarum	europaeum	KF500107.1
outgroup FUL	AeurFL1	Asarum	europaeum	KF500104.1
outgroup FUL	ShenFL1	Saruma	henryi	KF500102.1
outgroup FUL	MpMADS15	Magnolia	praecocissima	AB050657.1
outgroup FUL	MagrAP1	Magnolia	grandiflora	AY821777.1
outgroup FUL	MfFL	Michelia	figo	AY306159.1
Databases employed: Unless otherwise noted all the sequences here listed were downloaded from NCBI's nucleotide database www.ncbi.nlm.nih.gov/nuccore
a) Maize database http://www.maizegdb.org
b) Orchid Database http://140.116.25.218/EST/home.aspx
