# Supplementary material for: Expression of paralogous SEP-, FUL-, AG- and STK-like MADS-box genes in wild-type and peloric Phalaenopsis flowers
Source: Front Plant Sci. 2014 Mar 12;5:76. doi: 10.3389/fpls.2014.00076 (PMC3950491; doi:10.3389/fpls.2014.00076)
Supplement: Supplementary Figure S1 — Sequences of qPCR amplicons. Amino acid translation of the sequences used for qPCR primer design and the corresponding sequences of the products amplified with such primers. Due to sequencing the amplicon size is not identical to the one given in Supplementary Table II. [file DataSheet1.ZIP › 75310_Mondragón_Palomino_Table_3.XLSX]

## Sheet: Tabelle1
Supplementary Table III. Expression of class FUL-, AG-, STK- and SEP-like MADS-box genes from Orchidaceae
FUL-like
Clade	Sub-clade	Gene name2	Species (Subfamily)	Outer	Inner	Labellum	Gynostemium	Pedicel	Root	Leaf	Shoot	Developing Ovule		Heterologous	Reference
				tepals	tepals			Ovary				(do)	Expression measured by in situ hybridization and/or RT-PCR of undissected tissues	overexpression
FUL-like I	DOMADS2-like	DOMADS2	Dendrobium grex ‘Madame Thong-In’ (E)	-	-	-	+	+	-	-	-	ND	Expressed in 11-week old TSAM1, gynostemium, bract and leaf primordia and flower buds		Yu and Goh 2000
		ORAP13	Phalaenopsis hyb. cv. 'Formosa rose' (E)	-	-	-	-	+	+	(+)	-	+	PLB; expressed in developing flower organs (tip and margin of petals, labellum, pollinium of gynostemia) and flower buds	In Nt, early flowering, short internodes, curled leaves, open perianth tubes, staminoid petals.	Chen et al. 2007
		DthyrFL1*	Dendrobium thyrsiflorum (E)	ND	ND	ND	ND	ND	(+)	(+)	ND	+	Expressed in inflorescences, ovules (6 wap) and flower buds		Skipper et al. 2005
		OMADS10	Oncidium ‘Gower Ramsey’ (E)	-	-	+	+	+	ND	+	ND	ND	Expressed in mature flowers and weakly in flower buds.	In At, early flowering. Flower structure was not affected.	Chang et al. 2009
		PhaMADS1	Phalaenopsis hybrid 'Athens' (E)	+	+	+	+	+	(+)	(+)	ND	+			This work
FUL-like II	DthyrFL2-like	ORAP11	Phalaenopsis hyb. cv. 'Formosa rose' (E)	-	-	-	+	-	+	(+)	-	+	PLB; expressed in developing flower organs (tip and margin of petals, labellum, pollinium of gynostemia) and flower buds.	In Nt, early flowering, short internodes, curled leaves, open periapt tubes, staminoid petals. In stronger lines short inflorescence branches, petaloid stamens.	Chen et al. 2007
		DthyrFL2*	Dendrobium thyrsiflorum (E)	ND	ND	ND	ND	ND	(+)	(+)	ND	+	Expressed in inflorescences, flower buds and ovules (6 wap)		Skipper et al. 2005
		PhaMADS2	Phalaenopsis hyb. 'Athens'	+	+	+	+	+	-	+	ND	+			This work
	DthyrFL3-like	DthyrFL3*	Phalaenopsis hyb. cv. 'Formosa rose' (E)	ND	ND	ND	ND	ND	(+)	(+)	ND	+	Expressed in inflorescences, flower buds and ovules (6 wap)		Skipper et al. 2005
SEP-like
Clade	Sub-clade	Gene name2	Species (Subfamily)	Outer	Inner	Labellum	Gynostemium	Pedicel	Root	Leaf	Shoot	Developing Ovule	Expression measured by in situ hybridization and/or RT-PCR of undissected tissues	Heterologous	Reference
				tepals	tepals			Ovary				(do)		overexpression
SEP1, 2, 4-like	DOMADS3-like	DOMADS3	Dendrobium grex ‘Madame Thong-In’ (E)	-	-	-	-	+	-	-	-	ND	Expressed in mature flowers, pedicel, central 11-week old TSAM and weakly in flower buds.		Yu and Goh 2000
		OMADS11	Oncidium ‘Gower Ramsey’ (E)	+	+	+	+	+	ND	-	ND	ND	Expressed in mature flowers and flower buds.	In At, early flowering. Flower structure unaffected.	Chang et al. 2009
		PhaMADS4	Phalaenopsis hybrid 'Athens' (E)	+	+	+	+	+	-	-	ND	+			This work
SEP3-like	OMADS6-like	OMADS6	Oncidium ‘Gower Ramsey’ (E)	+	+	+	+	+	ND	-	ND	ND	Expressed in stamens, mature flowers and flower buds.	In At, early flowering, carpeloid sepals and staminoid petals.	Chang et al. 2009
		PhaMADS5	Phalaenopsis hybrid 'Athens' (E)	+	+	+	+	+	(+)	(+)	ND	+			This work
	om1-like	DcOSEP1	Dendrobium crumenatum (E)	+	+	+	+	+	ND	-	ND	ND	Expressed in anther and anther cap and flower buds.		Xu et al. 2006
		om1	Aranda ‘Deborah’ (E)	(+)	+	+?	-	ND	-	-	-	ND	Expressed in mature flowers and flower buds.		Lu et al. 1993
		CraOM1*	Cleisostoma racemiferum (E)	ND	ND	ND	ND	ND	ND	ND	ND	ND	Flower buds, inner tepals and gynostemium		Johansen and Frederiksen 2002
		PhaMADS7	Phalaenopsis hybrid 'Athens' (E)	+	+	+	+	+	-	(+)	ND	+			This work
	DOMADS1-like	DOMADS1	Dendrobium grex ‘Madame Thong-In’ (E)	+	+	+?	+	+	-	-	+	ND	Expressed in inflorescence meristem, floral primordium, 12- weeks old TSAM, weakly in flower buds.		Yu and Goh 2000
															Yu et al. 2002
AG- and STK-like
Clade	Sub-clade	Gene name2	Species (Subfamily)	Outer	Inner	Labellum	Gynostemium	Pedicel	Root	Leaf	Shoot	Developing Ovule		Heterologous	Reference
				tepals	tepals			Ovary				(do)	Expression measured by in situ hybridization and/or RT-PCR of undissected tissues	overexpression
AG-like	DthyrAG1-like	DthyrAG1	Dendrobium thyrsiflorum (E)	-	ND	-	+	+	ND	ND	ND	+	Maturing placenta, ovule primordial and flower buds. Expression decreases during ovary development.		Skipper et al. 2006
		PhalAG1	Phalaenopsis sp.‘Hatsuyuki’ (E)	-	-	-	+	+	-	-	ND	+	Expressed in pedicel, inflorescence, floral meristems, floral primordium, outer tepal and labellum primordia, early floral buds.		Song et al. 2006
		CeMADS1	Cymbidium ensifolium (E)	-	-	-	+	(+)*	-	-	-	ND	Normal gynostemium development; expressed in early developmental stages of flower buds.	Terminal flower, flower structure unaffected.	Wang et al. 2011
		PeMADS1	Phalaenopsis equestris (E)	-	-	-	+	+	-	-	ND	+	Expressed in pollinium, rostellum, placenta, nucellus, integument and in embryo sac.	Flower structure unaffected in At. In ag-4 two types of carpel-like structures and carpelloid sepals in fourth wohrl.	Chen et al. 2012
		OMADS4*	Oncidium ‘Gower Ramsey’	-	-	-	+	+	ND	-	ND	ND	Expressed in stamens, stigmatic cavity and ovary.	Early flowering.	Hsu et al. 2010
		PhaMADS8	Phalaenopsis hyb. 'Athens' (E)	-	-	-	+	+	-	-	ND	+			This work
	DcOAG1-like	DcOAG1	Dendrobium crumenatum (E)	+	+	+	+	ND	ND	-	ND	ND	Expressed in anther and anther cap.	Early flowering, curly leaves. Strong lines have carpeloid sepals, staminoid petals, reduced height, small curled leaves, terminal flowers.	Xu et al. 2006
		CeMADS2	Cymbidium ensifolium (E)	+	+	+	++	++*	-	(+)	(+)	ND	Normal gynostemium development expression in the stage 2, stage 3, in the pedicel/ ovule and in flower buds.	Terminal flower, flower structure unaffected.	Wang et al. 2011
		OitaAG	Orchis italica (O)	-	(+)	-	+	+	(+)	(+)	ND	+	Expression increases after pollination.		Salemme et al. 2013
		PhaMADS10	Phalaenopsis hyb. 'Athens' (E)	-	-	-	+	+	-	(+)	ND	+			This work
STK-like	DthyrAG2-like	DthyrAG2	Dendrobium thyrsiflorum (E)	-	ND	-	+	+	ND	ND	ND	+	Expressed in inflorescence, placental ridge, ovule primordia, ovary integument, nucellus tissue, rostellum, stigma and in stylar canal. Expression increases during ovary development.		Skipper et al. 2006
		PhalAG2	Phalaenopsis sp.‘Hatsuyuki’ (E)	-	-	-	+	+	-	-	ND	+	Expressed in pedicel. In all other organs it is similarly expressed to PhalAG1.		Song et al. 2006
		OMADS2	Oncidium ‘Gower Ramsey’ (E)	-	-	-	+	+	ND	-	ND	ND	Expressed in stigmatic cavity (gynostemium) and ovaries.	Early flowering, curly leaves.	Hsu et al. 2010
		PeMADS7	Phalaenopsis equestris (E)	-	-	-	+	+	-	-	ND	+	Expressed in mature flower buds of stage 2-4, rostellum, placenta before polination, placenta before pollination, nucellus, integument and in embryo sac.	Early flowering, small curled leaves, small petals an sepals, longer stigma. Perianth abscission inhibited. Seed sterile.	Chen et al. 2012
		PhaMADS9	Phalaenopsis hyb. 'Athens' (E)	-	-	-	+	+	-	-	ND	+			This work
	DcOAG2-like	DcOAG2	Dendrobium crumenatum (E)	-	-	-	+	ND	ND	-	ND	ND	Expressed in anther, ovary, envelope cells of the pollinia.		Xu et al. 2006
		OitaSTK	Orchis italica (O)	-	-	(+)	+	++	+	+	ND	++	Expression increases after pollination and is higher than that of OitaAG after and before pollination		Sallemme et al. 2013
* Sequence not publicly available. Its phylogenetic relationships was infered from the position of PhalAG1, a gene both present in our analysis and that of Hsu et al. 2010
(+)	Weak expression
+	Normal expression
++	Strong expression
-	No expression detected
ND	Not determined
+?	The labellum was not separated from inner lateral tepals
*	Only the pedicel was investigated
	PLB (protocorm-like body)
	TSAM (transitional shoot apical meristem)
E = Epidendroidea, O = Orchidoidea, V= Vanilloidea, C=Cypripedioidea
Underlined = Protein interaction tested,
2 In bold = Expression analyzed in wild-type and peloric orchids,
* Expression was measured in complete buds and inflorescences.
At = Arabidopsis thaliana; Nt = Nicotiana tabacum
